# Supplementary material for: Single-Cell Analysis with Silver-Coated Pipette by Combined SERS and SICM
Source: Cells. 2023 Oct 25;12(21):2521. doi: 10.3390/cells12212521 (PMC10650894; doi:10.3390/cells12212521)
Supplement: Supplementary file 1 [file cells-12-02521-s001.zip]

Archive with 1 entries (1 files):
- cells-2613337-supplementary.pdf
